# Supplementary material for: A review of the literature of Listeria monocytogenes in Africa highlights breast milk as an overlooked human source
Source: Front Microbiol. 2023 Dec 20;14:1213953. doi: 10.3389/fmicb.2023.1213953 (PMC10761537; doi:10.3389/fmicb.2023.1213953)
Supplement: Supplementary file 1 [file Data_Sheet_1.xlsx]

## Sheet: Feuil1
Strain	Accession number	Genome size	Country
Listeria monocytogenes strain HM00110618	NZ_QEXB00000000.1	3,098,523 bp	South Africa
Listeria monocytogenes strain YA00072733	NZ_QEXG00000000.1	2,974,005 bp	South Africa
Listeria monocytogenes strain YA00066964	NZ_QEXH00000000.1	3,027,850 bp	South Africa
Listeria monocytogenes strain YA00066964	NZ_QEXH01000001.1		South Africa
Listeria monocytogenes strain YA00071388	NZ_QEXD00000000.1	2,972,956 bp	South Africa
Listeria monocytogenes strain HM00108598	NZ_QEXK00000000.1	3,017,120 bp	South Africa
Listeria monocytogenes strain IG01149260	NZ_QEXJ00000000.1	3,023,552 bp	South Africa
Listeria monocytogenes strain YA00078529	NZ_QEXC00000000.1	3,080,850 bp	South Africa
Listeria monocytogenes strain YA00079283	NZ_QEXF00000000.1	3,085,111 bp	South Africa
Listeria monocytogenes strain YA00082404	NZ_QEXE00000000.1	3,078,604 bp	South Africa
Listeria monocytogenes strain YA00075880	NZ_QEXI01000001.1	191,008 bp	South Africa
Listeria monocytogenes strain HM00113468	NZ_CP058256.1	3,013,751 bp	Egypt
Listeria monocytogenes strain P04-001	NZ_MCHS00000000.1	3,193,306 bp	Egypt
Listeria monocytogenes strain FDA962768-1b	AAATBH000000000.1		Egypt
Listeria monocytogenes strain L31	NZ_VAUF00000000.1	3,049,109 bp	Algeria
Listeria monocytogenes strain Marseille-Q0785	NZ_JAFIMY000000000.1	3,103,852 bp	Senegal
Listeria monocytogenes strain Marseille-Q0781	NZ_JAFINC000000000.1	3,104,014 bp	Senegal
Listeria monocytogenes strain Marseille-Q0719	NZ_JAFINF000000000.1	3,103,853 bp	Senegal
Listeria monocytogenes strain Marseille-Q0784	NZ_JAFIMZ000000000.1	3,102,828 bp	Senegal
Listeria monocytogenes strain Marseille-Q0783	NZ_JAFINA000000000.1	3,102,553 bp	Senegal
Listeria monocytogenes strain Marseille-Q0721	NZ_JAFIND000000000.1	3,103,889 bp	Senegal
Listeria monocytogenes strain Marseille-Q1049	NZ_JAFIMW000000000.1	3,103,966 bp	Senegal
Listeria monocytogenes strain Marseille-Q0718	NZ_JAFING000000000.1	3,102,525 bp	Senegal
Listeria monocytogenes strain Marseille-Q1080	NZ_JAFIMX000000000.1	3,104,037 bp	Senegal
Listeria monocytogenes strain Marseille-Q0720	NZ_JAFINE000000000.1	3,104,017 bp	Senegal
Listeria monocytogenes strain Marseille-Q0782	NZ_JAFINB000000000.1	3,102,114 bp	Senegal
Listeria monocytogenes strain Marseille-P9725	NZ_JAFINI000000000.1	3,164,623 bp	Mali
Listeria monocytogenes strain Marseille-P9669	NZ_JAFINJ000000000.1	3,102,825 bp	Mali
Listeria monocytogenes strain Marseille-P9661	NZ_JAFINO000000000.1	3,165,370 bp	Mali
Listeria monocytogenes strain Marseille-P9726	NZ_JAFINH000000000.1	3,103,902 bp	Mali
Listeria monocytogenes strain Marseille-P9668	NZ_JAFINK000000000.1	3,165,164 bp	Mali
Listeria monocytogenes strain Marseille-P9663	NZ_JAFINM000000000.1	3,164,963 bp	Mali
Listeria monocytogenes strain Marseille-P9664	NZ_JAFINL000000000.1	3,165,493 bp	Mali
Listeria monocytogenes strain Marseille-P9662	NZ_JAFINN000000000.1	3,165,002 bp	Mali
Listeria monocytogenes strain YA00078822	AABCIW000000000.1		South Africa
Listeria monocytogenes strain YA00060737	AABCIQ000000000.1		South Africa
Listeria monocytogenes strain YA00059041	AABCIT000000000.1		South Africa
Listeria monocytogenes strain YA00078835	AABCIR000000000.1		South Africa
Listeria monocytogenes strain YA00078832	AABCIP000000000.1		South Africa
Listeria monocytogenes strain YA00059300	AABCIO000000000.1		South Africa
Listeria monocytogenes strain YA00072920	AABCIM000000000.1		South Africa
Listeria monocytogenes strain YA00078820	AABCIN000000000.1		South Africa
Listeria monocytogenes strain YA00060397	AABCIE000000000.1		South Africa
Listeria monocytogenes strain YA00063612	AABCIL000000000.1		South Africa
Listeria monocytogenes strain YA00061816	AABCIK000000000.1		South Africa
Listeria monocytogenes strain YA00074157	AABCIJ000000000.1		South Africa
Listeria monocytogenes strain YA00035607	AABCGV000000000.1		South Africa
Listeria monocytogenes strain YA00061816	AABCIK000000000.1		South Africa
Listeria monocytogenes strain YA00026970	AABCGU000000000.1		South Africa
Listeria monocytogenes strain YA00057964	AABCHT000000000.1		South Africa
Listeria monocytogenes strain YA00055980	AABCHQ000000000.1		South Africa
Listeria monocytogenes strain YA00056925	AABCHR000000000.1		South Africa
Listeria monocytogenes strain YA00056477	AABCHP000000000.1		South Africa
Listeria monocytogenes strain YA00057969	AABCHO000000000.1		South Africa
Listeria monocytogenes strain TCD918860	LROQ00000000.1		South Africa
Listeria monocytogenes isolate Processed_meat-Beef	DADVMW000000000.1		South Africa
Listeria monocytogenes isolate Raw-Pork	DADVMS000000000.1		South Africa
Listeria monocytogenes isolate Raw-Beef	DADVMP000000000.1		South Africa
Listeria monocytogenes isolate Processed_meat-Beef	DADVMN000000000.1		South Africa
Listeria monocytogenes isolate RTE-Beef	DADVMM000000000.1		South Africa
Listeria monocytogenes isolate Raw-Poultry	DADVMZ000000000.1		South Africa
Listeria monocytogenes isolate Raw-Poultry	DADVMY000000000.1		South Africa
Listeria monocytogenes isolate Raw-Lamb	DADVLO000000000.1		South Africa
Listeria monocytogenes isolate Processed_meat-Mixed	DADVLE000000000.1		South Africa
Listeria monocytogenes isolate Processed_meat-Beef	DADVKZ000000000.1		South Africa
Listeria monocytogenes isolate Processed_meat-Beef	DADVIO000000000.1		South Africa
Listeria monocytogenes isolate Processed_meat-Beef	DADVIG000000000.1		South Africa
Listeria monocytogenes isolate Raw-Pork	DADVIL000000000.1		South Africa
Listeria monocytogenes isolate Raw-Poultry	DADVIF000000000.1		South Africa
Listeria monocytogenes isolate Processed_meat-Beef	DADVIA000000000.1		South Africa
Listeria monocytogenes strain E362 isolate Biltong	DAALSE000000000.1		South Africa
Listeria monocytogenes strain E916 isolate Polony	DAALSI000000000.1		South Africa
Listeria monocytogenes strain E367 isolate Biltong	DAALSG000000000.1		South Africa
Listeria monocytogenes strain E258 isolate Biltong	DAALSQ000000000.1		South Africa
Listeria monocytogenes strain E313 isolate Biltong	DAALSP000000000.1		South Africa
